# Supplementary material for: Gene expression profiling of chronic myeloid leukemia with variant t(9;22) reveals a different signature from cases with classic translocation
Source: Mol Cancer. 2013 May 4;12:36. doi: 10.1186/1476-4598-12-36 (PMC3658885; doi:10.1186/1476-4598-12-36)
Supplement: Additional file 3: Table S2 — Differentially expressed genes between CML cases with variant and classic t(9;22). Genes are rank-ordered according to fold change value. [file 1476-4598-12-36-S3.xls]

## Sheet: Supplementary Table S1
Supplementary Table 2. Differentially expressed genes between CML cases with variant and classic t(9;22). Genes are rank-ordered according to fold change value.
ProbeName	GeneSymbol	Description	p-value	Regulation	Fold change	Cytoband
A_33_P3339376	WIPF1	WAS/WASL interacting protein family, member 1	0.00112158	up	3.49719	2q31.1
A_24_P252497	TRIB1	tribbles homolog 1 (Drosophila)	0.00070303	up	2.91726	8q24.13
A_23_P51646	PLK3	polo-like kinase 3	0.00401172	up	2.75157	1p34.1
A_33_P3255499	MCART1	mitochondrial carrier triple repeat 1	0.0302145	up	2.5304	9p13.2
A_23_P217475	IDS	iduronate 2-sulfatase	0.0031124	up	2.52251	Xq28
A_23_P74278	PDE4B	phosphodiesterase 4B, cAMP-specific	0.0423817	up	2.41019	1p31.3
A_33_P3297599	Unknown	Homo sapiens clone 3 unknown mRNA	0.0450324	up	2.40231	Xq13.2
A_33_P3333033	SGSM2	small G protein signaling modulator 2	0.0374841	up	2.38616	17p13.3
A_33_P3342957	STK17B	serine/threonine kinase 17b	0.0374841	up	2.37876	2q32.3
A_33_P3327986	Unknown	Unknown	0.0429291	up	2.31529	1q42.11
A_33_P3760125	Unknown	non-protein coding RNA 230B	0.0193527	up	2.29641	Yq11.221
A_24_P290354	ZFAND5	zinc finger, AN1-type domain 5	0.00936897	up	2.26995	9q21.13
A_33_P3273000	PTK2B	PTK2B protein tyrosine kinase 2 beta	0.0316005	up	2.26022	8p21.2
A_33_P3322430	CTNS	cystinosin, lysosomal cystine transporter	0.0374841	up	2.25668	17p13.2
A_24_P154037	IRS2	insulin receptor substrate 2	0.00832775	up	2.25622	13q34
A_33_P3256793	KIAA1324	KIAA1324	0.0193527	up	2.23641	1p13.3
A_23_P30464	PRR7	proline rich 7 (synaptic)	0.00291054	up	2.22211	5q35.3
A_33_P3301381	RBM43	RNA binding motif protein 43	0.0429291	up	2.22207	2q23.3
A_23_P83939	SYAP1	synapse associated protein 1	0.0302145	up	2.18933	Xp22.2
A_33_P3385561	Unknown	Unknown	0.0450324	up	2.17421	6p22.3
A_24_P137897	IFRD1	interferon-related developmental regulator 1	0.0374841	up	2.15834	7q31.1
A_23_P163467	C15orf52	chromosome 15 open reading frame 52	0.0316005	up	2.14603	15q15.1
A_23_P153562	C5AR1	complement component 5a receptor 1	0.0013911	up	2.13773	19q13.32
A_33_P3360887	PRIC285	peroxisomal proliferator-activated receptor A interacting complex 285	0.0424903	up	2.13398	20q13.33
A_33_P3209522	SLFN5	schlafen family member 5	0.0439333	up	2.1288	17q12
A_23_P340333	ITPRIP	inositol 1,4,5-trisphosphate receptor interacting protein	0.000433674	up	2.1204	10q25.1
A_33_P3219720	ZNF248	zinc finger protein 248	0.0424315	up	2.0989	10p11.1
A_23_P170186	OPLAH	5-oxoprolinase (ATP-hydrolysing)	0.000308364	up	2.09573	8q24.3
A_23_P77859	TMEM88	transmembrane protein 88	0.00832775	up	2.07837	17p13.1
A_33_P3321678	RNF180	ring finger protein 180	0.0394828	up	2.07693	5q12.3
A_24_P268676	BHLHE40	basic helix-loop-helix family, member e40	0.00917961	up	2.076	3p26.1
A_33_P3299766	FAM160B1	family with sequence similarity 160, member B1	0.0103745	up	2.07506	10q25.3
A_24_P235783	SF1	splicing factor 1	0.0374841	up	2.07501	11q13.1
A_23_P38015	FBRS	fibrosin	0.000308364	up	2.07149	16p11.2
A_33_P3365878	BMP8B	bone morphogenetic protein 8b	0.0351383	up	2.06271	1p34.2
A_19_P00806292	Unknown	lincRNA:chr6:155240958-155286533 reverse strand	0.0102958	up	2.05863	6q25.2
A_33_P3211804	RUNX1	runt-related transcription factor 1	0.00297021	up	2.05738	21q22.12
A_23_P39237	ZFP36	zinc finger protein 36, C3H type, homolog (mouse)	0.0223863	up	2.05471	19q13.2
A_23_P6561	EBLN2	endogenous Bornavirus-like nucleoprotein 2	0.0223863	up	2.04633	3p13
A_33_P3288364	SPATA2L	spermatogenesis associated 2-like	0.00334067	up	2.04399	16q24.3
A_33_P3407826	Unknown	Unknown	0.0423817	up	2.03411	1p36.33
A_19_P00321361	Unknown	lincRNA:chr7:130628924-130629917 reverse strand	0.00917961	up	2.0167	7q32.3
A_33_P3296198	C5orf63	chromosome 5 open reading frame 63	0.0429291	up	2.00902	5q23.2
A_33_P3464555	LOC283070	hypothetical LOC283070	0.0079778	up	2.00522	10p13
A_33_P3336038	Unknown	Unknown	0.0302145	up	2.00204	11q14.1
A_23_P20022	C7orf68	chromosome 7 open reading frame 68	0.00401172	down	-2.00682	7q32.1
A_23_P301360	ZNF572	zinc finger protein 572	0.00515519	down	-2.01887	8q24.13
A_19_P00326765	Unknown	Unknown	0.00832775	down	-2.03149	5q31.3
A_19_P00326458	Unknown	lincRNA:chr13:48450924-48481320 forward strand	0.0302145	down	-2.03325	13q14.2
A_23_P102235	SNRPG	small nuclear ribonucleoprotein polypeptide G	0.0353991	down	-2.03724	2p13.3
A_23_P136172	TMEM68	transmembrane protein 68	0.00297021	down	-2.04523	8q12.1
A_33_P3246010	Unknown	Homo sapiens cDNA FLJ35175 fis, clone PLACE6013400	0.0351383	down	-2.05685	16q24.3
A_24_P161355	Unknown	RS10_HUMAN (P46783) 40S ribosomal protein S10, partial (98%)	0.0106639	down	-2.06829	3p14.2
A_24_P166661	TMEM60	transmembrane protein 60	0.0003954	down	-2.08726	7q11.23
A_23_P3994	C17orf61	chromosome 17 open reading frame 61	0.03353	down	-2.13498	17p13.1
A_23_P120812	IGLL1	immunoglobulin lambda-like polypeptide 1	0.0355518	down	-2.23177	22q11.23
A_33_P3251462	C20orf141	chromosome 20 open reading frame 141	0.000702106	down	-2.24174	20p13
A_23_P338233	BCDIN3D	BCDIN3 domain containing	0.00854554	down	-2.30724	12q13.12
A_33_P3340624	Unknown	Unknown	0.0013911	down	-2.50168	3p22.2
